# Supplementary material for: Phylogeography of Eastern Grey Kangaroos, Macropus giganteus, Suggests a Mesic Refugium in Eastern Australia
Source: PLoS One. 2015 May 29;10(5):e0128160. doi: 10.1371/journal.pone.0128160 (PMC4449195; doi:10.1371/journal.pone.0128160)
Supplement: S1 File — Sample name, location, haplotype, clade, GenBank accession number, and source for all M. giganteus samples included in this study. (XLSX) [file pone.0128160.s001.xlsx]

## Sheet: Chapter 2 appendix
Sample Name	Lat/Long	Location	Haplotype	Clade	GenBank accession no.	Source
AG121104-3	25° 03.72' S 148° 14.63' E	Carnarvon Gorge NP, QLD, campground	Hap_1	Northern	KF316482	This study
AG121104-4	25° 03.72' S 148° 14.63' E	Carnarvon Gorge NP, QLD, campground	Hap_1	Northern	KF316482	This study
AG121104-6	25° 03.72' S 148° 14.63' E	Carnarvon Gorge NP, QLD, campground	Hap_1	Northern	KF316482	This study
AG121104-7	25° 03.72' S 148° 14.63' E	Carnarvon Gorge NP, QLD, campground	Hap_1	Northern	KF316482	This study
AG121104-8	25° 03.72' S 148° 14.63' E	Carnarvon Gorge NP, QLD, campground	Hap_2	Northern	KF316483	This study
AG121104-9	25° 03.72' S 148° 14.63' E	Carnarvon Gorge NP, QLD, campground	Hap_1	Northern	KF316482	This study
AG121104-10	25° 03.72' S 148° 14.63' E	Carnarvon Gorge NP, QLD, campground	Hap_1	Northern	KF316482	This study
Amanda WA	28° 55.15' S 151° 34.63' E	Sundown NP, QLD	Hap_3	Northern	KF316484	This study
Amber AM	28° 55.15' S 151° 34.63' E	Sundown NP, QLD	Hap_3	Northern	KF316484	This study
Anna AA	28° 55.15' S 151° 34.63' E	Sundown NP, QLD	Hap_3	Northern	KF316484	This study
BC120104-1	28° 57.77' S 151° 28.26' E	Glenlyon Dam, QLD	Hap_4	Northern	AF443126.1/KF316485	This study
BC120104-2	28° 57.77' S 151° 28.26' E	Glenlyon Dam, QLD	Hap_5	Northern	KF316486	This study
BC120104-3	28° 57.77' S 151° 28.26' E	Glenlyon Dam, QLD	Hap_4	Northern	AF443126.1/KF316485	This study
BC120104-4	28° 57.77' S 151° 28.26' E	Glenlyon Dam, QLD	Hap_4	Northern	AF443126.1/KF316485	This study
BC120104-5	28° 57.77' S 151° 28.26' E	Glenlyon Dam, QLD	Hap_5	Northern	KF316486	This study
BC120204-1	28° 38.75' S 151° 57.26' E	Stanthorpe, QLD, Stanthorpe GC	Hap_6	Northern	KF316487	This study
BC120204-2	28° 38.75' S 151° 57.26' E	Stanthorpe, QLD, Stanthorpe GC	Hap_7	Sunshine Coast	KF316488	This study
BC120204-4	28° 38.75' S 151° 57.26' E	Stanthorpe, QLD, Stanthorpe GC	Hap_6	Northern	KF316487	This study
BC120204-5	28° 38.75' S 151° 57.26' E	Stanthorpe, QLD, Stanthorpe GC	Hap_6	Northern	KF316487	This study
BC120204-6	28° 38.75' S 151° 57.26' E	Stanthorpe, QLD, Stanthorpe GC	Hap_6	Northern	KF316487	This study
BC120204-7	28° 38.75' S 151° 57.26' E	Stanthorpe, QLD, Stanthorpe GC	Hap_6	Northern	KF316487	This study
BC120204-8	28° 38.75' S 151° 57.26' E	Stanthorpe, QLD, Stanthorpe GC	Hap_6	Northern	KF316487	This study
BC120210-4	26° 11.76' S 151° 57.16' E	Murgon, QLD, White Pepper	Hap_8	Northern	KF316489	This study
BC120210-7	26° 11.76' S 151° 57.16' E	Murgon, QLD, White Pepper	Hap_9	Sunshine Coast	KF316490	This study
BC120310-1	26° 34.73' S 151° 50.97' E	Kingaroy, QLD	Hap_8	Northern	KF316489	This study
BC120310-2	26° 34.73' S 151° 50.97' E	Kingaroy, QLD	Hap_8	Northern	KF316489	This study
BC120310-3	26° 34.73' S 151° 50.97' E	Kingaroy, QLD	Hap_10	Sunshine Coast	KF316491	This study
BC120310-4	26° 34.73' S 151° 50.97' E	Kingaroy, QLD	Hap_11	Northern	KF316492	This study
BC120704-1	26° 51.35' S 152° 57.79' E	Beerwah, QLD, Beerwah GC	Hap_12	Sunshine Coast	KF316493	This study
BC120704-3	26° 50.14' S 153° 05.42' E	Pelican Waters, QLD, Pelican Waters GC	Hap_13	Northern	KF316494	This study
BC120704-4	26° 50.14' S 153° 05.42' E	Pelican Waters, QLD, Pelican Waters GC	Hap_13	Northern	KF316494	This study
BC120704-5	26° 50.14' S 153° 05.42' E	Pelican Waters, QLD, Pelican Waters GC	Hap_13	Northern	KF316494	This study
BC120704-7	26° 50.14' S 153° 05.42' E	Pelican Waters, QLD, Pelican Waters GC	Hap_13	Northern	KF316494	This study
BC120704-8	26° 50.14' S 153° 05.42' E	Pelican Waters, QLD, Pelican Waters GC	Hap_13	Northern	KF316494	This study
BC120704-9	26° 50.14' S 153° 05.42' E	Pelican Waters, QLD, Pelican Waters GC	Hap_13	Northern	KF316494	This study
BC120704-14	26° 50.14' S 153° 05.42' E	Pelican Waters, QLD, Pelican Waters GC	Hap_13	Northern	KF316494	This study
BC120804-1	26° 24.95' S 153° 05.01' E	Noosa Springs, QLD, Noosa Springs GC	Hap_14	Sunshine Coast	KF316495	This study
BC120804-2	26° 24.95' S 153° 05.01' E	Noosa Springs, QLD, Noosa Springs GC	Hap_15	Sunshine Coast	KF316496	This study
BC120804-3	26° 24.95' S 153° 05.01' E	Noosa Springs, QLD, Noosa Springs GC	Hap_9	Sunshine Coast	KF316490	This study
BC120804-5	26° 37.92' S 153° 05.64' E	Mudjimba, QLD, Novotel resort 1	Hap_9	Sunshine Coast	KF316490	This study
BC120804-7	26° 37.92' S 153° 05.64' E	Mudjimba, QLD, Novotel resort 1	Hap_9	Sunshine Coast	KF316490	This study
BC120804-9	26° 37.92' S 153° 05.64' E	Mudjimba, QLD, Novotel resort 1	Hap_9	Sunshine Coast	KF316490	This study
BC120804-11	26° 37.84' S 153° 05.93' E	Mudjimba, QLD, Novotel resort 2	Hap_9	Sunshine Coast	KF316490	This study
BC120804-12	26° 37.84' S 153° 05.93' E	Mudjimba, QLD, Novotel resort 2	Hap_9	Sunshine Coast	KF316490	This study
BC120804-13	26° 37.84' S 153° 05.93' E	Mudjimba, QLD, Novotel resort 2	Hap_9	Sunshine Coast	KF316490	This study
BC120804-14	26° 37.84' S 153° 05.93' E	Mudjimba, QLD, Novotel resort 2	Hap_9	Sunshine Coast	KF316490	This study
BC120804-15	26° 33.00' S 153° 05.49' E	Coolum, QLD, Coolum GC	Hap_9	Sunshine Coast	KF316490	This study
BC120804-16	26° 33.00' S 153° 05.49' E	Coolum, QLD, Coolum GC	Hap_9	Sunshine Coast	KF316490	This study
BC120804-17	26° 33.00' S 153° 05.49' E	Coolum, QLD, Coolum GC	Hap_9	Sunshine Coast	KF316490	This study
BC120804-18	26° 33.00' S 153° 05.49' E	Coolum, QLD, Coolum GC	Hap_9	Sunshine Coast	KF316490	This study
BC120804-19	26° 33.00' S 153° 05.49' E	Coolum, QLD, Coolum GC	Hap_9	Sunshine Coast	KF316490	This study
BC120804-20	26° 33.00' S 153° 05.49' E	Coolum, QLD, Coolum GC	Hap_9	Sunshine Coast	KF316490	This study
BC120804-21	26° 33.00' S 153° 05.49' E	Coolum, QLD, Coolum GC	Hap_9	Sunshine Coast	KF316490	This study
BC120904-1	26° 51.48' S 152° 58.13' E	Beerwah, QLD, Beerwah GC	Hap_12	Sunshine Coast	KF316493	This study
BC120904-2	26° 51.48' S 152° 58.13' E	Beerwah, QLD, Beerwah GC	Hap_12	Sunshine Coast	KF316493	This study
BC120904-3	26° 51.48' S 152° 58.13' E	Beerwah, QLD, Beerwah GC	Hap_12	Sunshine Coast	KF316493	This study
BC120904-4	26° 43.01' S 153° 03.68' E	Sippy Downs, QLD, University of the Sunshine Coast	Hap_17	Northern	KF316497	This study
BC120904-5	26° 43.01' S 153° 03.68' E	Sippy Downs, QLD, University of the Sunshine Coast	Hap_12	Sunshine Coast	KF316493	This study
BC120904-6	26° 43.01' S 153° 03.68' E	Sippy Downs, QLD, University of the Sunshine Coast	Hap_12	Sunshine Coast	KF316493	This study
BC120904-7	26° 43.01' S 153° 03.68' E	Sippy Downs, QLD, University of the Sunshine Coast	Hap_12	Sunshine Coast	KF316493	This study
BC120904-8	26° 43.01' S 153° 03.68' E	Sippy Downs, QLD, University of the Sunshine Coast	Hap_12	Sunshine Coast	KF316493	This study
BC120904-9	26° 43.01' S 153° 03.68' E	Sippy Downs, QLD, University of the Sunshine Coast	Hap_12	Sunshine Coast	KF316493	This study
BC121602-1	25° 15.15' S 152° 48.75' E	Hervey Bay, QLD, Polsen cemetery	Hap_18	Northern	KF316499	This study
BC121602-2	25° 16.66' S 152° 49.42' E	Hervey Bay, QLD, Hervey Bay GC	Hap_19	Sunshine Coast	KF316500	This study
BC121602-3	25° 16.66' S 152° 49.42' E	Hervey Bay, QLD, Hervey Bay GC	Hap_19	Sunshine Coast	KF316500	This study
BC121602-4	25° 16.66' S 152° 49.42' E	Hervey Bay, QLD, Hervey Bay GC	Hap_19	Sunshine Coast	KF316500	This study
BC121602-5	25° 16.66' S 152° 49.42' E	Hervey Bay, QLD, Hervey Bay GC	Hap_19	Sunshine Coast	KF316500	This study
BC121602-6	25° 16.66' S 152° 49.42' E	Hervey Bay, QLD, Hervey Bay GC	Hap_19	Sunshine Coast	KF316500	This study
BC121602-7	25° 16.66' S 152° 49.42' E	Hervey Bay, QLD, Hervey Bay GC	Hap_19	Sunshine Coast	KF316500	This study
BC121602-8	25° 16.66' S 152° 49.42' E	Hervey Bay, QLD, Hervey Bay GC	Hap_19	Sunshine Coast	KF316500	This study
BC121602-9	25° 16.66' S 152° 49.42' E	Hervey Bay, QLD, Hervey Bay GC	Hap_20	Sunshine Coast	KF316501	This study
BC121602-10	25° 16.66' S 152° 49.42' E	Hervey Bay, QLD, Hervey Bay GC	Hap_18	Northern	KF316499	This study
BC121602-11	25° 16.66' S 152° 49.42' E	Hervey Bay, QLD, Hervey Bay GC	Hap_19	Sunshine Coast	KF316500	This study
BC121602-12	25° 16.66' S 152° 49.42' E	Hervey Bay, QLD, Hervey Bay GC	Hap_19	Sunshine Coast	KF316500	This study
BC121602-13	25° 07.37' S 152° 34.70' E	Woodgate, QLD, near Burrum Coast NP entrance	Hap_21	Sunshine Coast	KF316502	This study
BC121602-14	25° 07.37' S 152° 34.70' E	Woodgate, QLD, near Burrum Coast NP entrance	Hap_22	Northern	KF316503	This study
BC121602-15	25° 07.37' S 152° 34.70' E	Woodgate, QLD, near Burrum Coast NP entrance	Hap_23	Sunshine Coast	KF316504	This study
BC121602-16	25° 07.37' S 152° 34.70' E	Woodgate, QLD, near Burrum Coast NP entrance	Hap_22	Northern	KF316503	This study
BC121602-18	25° 07.37' S 152° 34.70' E	Woodgate, QLD, near Burrum Coast NP entrance	Hap_22	Northern	KF316503	This study
BC121602-19	25° 07.37' S 152° 34.70' E	Woodgate, QLD, near Burrum Coast NP entrance	Hap_22	Northern	KF316503	This study
BC121602-21	25° 06.94' S 152° 34.35' E	Woodgate, QLD, near bowls club	Hap_23	Sunshine Coast	KF316504	This study
BC121602-22	25° 06.94' S 152° 34.35' E	Woodgate, QLD, near bowls club	Hap_23	Sunshine Coast	KF316504	This study
BC121702-1	25° 07.37' S 152° 34.70' E	Woodgate, QLD, near Burrum Coast NP entrance	Hap_22	Northern	KF316503	This study
BC121702-2	25° 07.37' S 152° 34.70' E	Woodgate, QLD, near Burrum Coast NP entrance	Hap_23	Sunshine Coast	KF316504	This study
BC121702-3	25° 07.37' S 152° 34.70' E	Woodgate, QLD, near Burrum Coast NP entrance	Hap_22	Northern	KF316503	This study
BC121702-4	25° 07.37' S 152° 34.70' E	Woodgate, QLD, near Burrum Coast NP entrance	Hap_22	Northern	KF316503	This study
BC121702-5	25° 07.37' S 152° 34.70' E	Woodgate, QLD, near Burrum Coast NP entrance	Hap_23	Sunshine Coast	KF316504	This study
BC121702-6	23° 56.60' S 151° 22.18' E	Tannum Sands, QLD, Walters Park	Hap_24	Northern	KF316505	This study
BC121702-7	23° 56.60' S 151° 22.18' E	Tannum Sands, QLD, Walters Park	Hap_24	Northern	KF316505	This study
BC121802-1	23° 29.75' S 148° 09.77' E	Emerald, QLD, Pritchard Road Country Resort	Hap_25	Northern	KF316506	This study
BC121802-2	23° 29.75' S 148° 09.77' E	Emerald, QLD, Pritchard Road Country Resort	Hap_26	Northern	KF316507	This study
BC121802-3	23° 29.75' S 148° 09.77' E	Emerald, QLD, Pritchard Road Country Resort	Hap_26	Northern	KF316507	This study
BC121802-4	23° 29.75' S 148° 09.77' E	Emerald, QLD, Pritchard Road Country Resort	Hap_27	Northern	AF443135.1/KF316508	This study
BC121802-5	23° 29.75' S 148° 09.77' E	Emerald, QLD, Pritchard Road Country Resort	Hap_25	Northern	KF316506	This study
BC121802-6	23° 29.75' S 148° 09.77' E	Emerald, QLD, Pritchard Road Country Resort	Hap_27	Northern	AF443135.1/KF316508	This study
BC121802-7	23° 29.75' S 148° 09.77' E	Emerald, QLD, Pritchard Road Country Resort	Hap_27	Northern	AF443135.1/KF316508	This study
BC121802-8	23° 29.75' S 148° 09.77' E	Emerald, QLD, Pritchard Road Country Resort	Hap_28	Northern	KF316509	This study
BC121806-11	29° 09.23' S 153° 17.84' E	New Italy, NSW	Hap_29	Northern	KF316510	This study
BC121806-14	29° 26.48' S 153° 21.63' E	Yamba, NSW, Yamba GC	Hap_30	Northern	KF316511	This study
BC121806-17	29° 26.48' S 153° 21.63' E	Yamba, NSW, Yamba GC	Hap_30	Northern	KF316511	This study
BC121806-18	29° 26.48' S 153° 21.63' E	Yamba, NSW, Yamba GC	Hap_16	Northern	KF316497	This study
BC121806-19	29° 26.48' S 153° 21.63' E	Yamba, NSW, Yamba GC	Hap_16	Northern	KF316497	This study
BC121806-21	29° 26.48' S 153° 21.63' E	Yamba, NSW, Yamba GC	Hap_30	Northern	KF316511	This study
BC121806-22	29° 43.98' S 152° 55.18' E	Grafton, NSW, Grafton GC	Hap_30	Northern	KF316511	This study
BC121806-23	29° 43.98' S 152° 55.18' E	Grafton, NSW, Grafton GC	Hap_30	Northern	KF316511	This study
BC121806-24	29° 43.98' S 152° 55.18' E	Grafton, NSW, Grafton GC	Hap_30	Northern	KF316511	This study
BC121806-25	29° 43.98' S 152° 55.18' E	Grafton, NSW, Grafton GC	Hap_30	Northern	KF316511	This study
BC121806-27	29° 43.98' S 152° 55.18' E	Grafton, NSW, Grafton GC	Hap_30	Northern	KF316511	This study
BC121806-29	29° 43.98' S 152° 55.18' E	Grafton, NSW, Grafton GC	Hap_30	Northern	KF316511	This study
BC121806-30	29° 43.98' S 152° 55.18' E	Grafton, NSW, Grafton GC	Hap_30	Northern	KF316511	This study
BC121902-1	24° 43.41' S 148° 32.48' E	Roadkill, Rolleston to Carnarvon, QLD	Hap_31	Northern	KF316512	This study
BC121902-3	26° 35.41' S 148° 47.58' E	Roma, QLD, Roma GC	Hap_32	Northern	KF316513	This study
BC121902-4	26° 35.41' S 148° 47.58' E	Roma, QLD, Roma GC	Hap_32	Northern	KF316513	This study
BC121902-5	26° 35.41' S 148° 47.58' E	Roma, QLD, Roma GC	Hap_33	Northern	KF316514	This study
BC121902-7	26° 35.41' S 148° 47.58' E	Roma, QLD, Roma GC	Hap_33	Northern	KF316514	This study
BC121902-9	26° 35.41' S 148° 47.58' E	Roma, QLD, Roma GC	Hap_32	Northern	KF316513	This study
BC121902-13	26° 35.41' S 148° 47.58' E	Roma, QLD, Roma GC	Hap_33	Northern	KF316514	This study
BC121902-14	26° 35.41' S 148° 47.58' E	Roma, QLD, Roma GC	Hap_33	Northern	KF316514	This study
BC121902-15	26° 35.41' S 148° 47.58' E	Roma, QLD, Roma GC	Hap_34	NSW1	KF316515	This study
BC121902-16	26° 35.41' S 148° 47.58' E	Roma, QLD, Roma GC	Hap_33	Northern	KF316514	This study
BC121906-3	30° 05.46' S 153° 11.58' E	Safety Beach, NSW, Woolgoolga GC	Hap_30	Northern	KF316511	This study
BC121906-5	30° 05.46' S 153° 11.58' E	Safety Beach, NSW, Woolgoolga GC	Hap_30	Northern	KF316511	This study
BC121906-6	30° 05.46' S 153° 11.58' E	Safety Beach, NSW, Woolgoolga GC	Hap_30	Northern	KF316511	This study
BC121906-7	30° 05.46' S 153° 11.58' E	Safety Beach, NSW, Woolgoolga GC	Hap_30	Northern	KF316511	This study
BC121906-8	30° 05.46' S 153° 11.58' E	Safety Beach, NSW, Woolgoolga GC	Hap_30	Northern	KF316511	This study
BC121906-9	30° 05.46' S 153° 11.58' E	Safety Beach, NSW, Woolgoolga GC	Hap_30	Northern	KF316511	This study
BC121906-10	30° 05.46' S 153° 11.58' E	Safety Beach, NSW, Woolgoolga GC	Hap_30	Northern	KF316511	This study
BC121906-12	31° 27.38' S 152° 51.57' E	Port Macquarie, NSW, Port Macquarie Golf Range	Hap_35	NSW1	KF316516	This study
BC121906-13	31° 27.38' S 152° 51.57' E	Port Macquarie, NSW, Port Macquarie Golf Range	Hap_35	NSW1	KF316516	This study
BC121906-14	31° 27.38' S 152° 51.57' E	Port Macquarie, NSW, Port Macquarie Golf Range	Hap_35	NSW1	KF316516	This study
BC121906-15	31° 27.38' S 152° 51.57' E	Port Macquarie, NSW, Port Macquarie Golf Range	Hap_36	NSW1	KF316517	This study
BC121906-16	31° 27.38' S 152° 51.57' E	Port Macquarie, NSW, Port Macquarie Golf Range	Hap_35	NSW1	KF316516	This study
BC121906-17	31° 27.38' S 152° 51.57' E	Port Macquarie, NSW, Port Macquarie Golf Range	Hap_35	NSW1	KF316516	This study
BC121906-18	31° 27.38' S 152° 51.57' E	Port Macquarie, NSW, Port Macquarie Golf Range	Hap_35	NSW1	KF316516	This study
BC122002-1	26° 39.94' S 150° 11.42' E	Miles, QLD, Miles GC	Hap_37	Northern	KF316518	This study
BC122002-2	26° 39.94' S 150° 11.42' E	Miles, QLD, Miles GC	Hap_37	Northern	KF316518	This study
BC122002-3	26° 39.94' S 150° 11.42' E	Miles, QLD, Miles GC	Hap_37	Northern	KF316518	This study
BC122002-4	26° 39.94' S 150° 11.42' E	Miles, QLD, Miles GC	Hap_37	Northern	KF316518	This study
BC122002-5	26° 39.94' S 150° 11.42' E	Miles, QLD, Miles GC	Hap_37	Northern	KF316518	This study
BC122002-7	26° 39.94' S 150° 11.42' E	Miles, QLD, Miles GC	Hap_37	Northern	KF316518	This study
BC122002-8	26° 39.94' S 150° 11.42' E	Miles, QLD, Miles GC	Hap_37	Northern	KF316518	This study
BC122006-1	31° 16.35' S 149° 17.96' E	Coonabarabran, NSW, Coonabarabran GC	Hap_38	NSW1	AF443161.1/KF316519	This study
BC122006-2	31° 16.35' S 149° 17.96' E	Coonabarabran, NSW, Coonabarabran GC	Hap_38	NSW1	AF443161.1/KF316519	This study
BC122006-3	31° 16.35' S 149° 17.96' E	Coonabarabran, NSW, Coonabarabran GC	Hap_39	NSW1	AF443150.1/KF316520	This study
BC122006-4	31° 16.35' S 149° 17.96' E	Coonabarabran, NSW, Coonabarabran GC	Hap_40	NSW1	AF443160.1/KF316521	This study
BC122006-5	31° 16.35' S 149° 17.96' E	Coonabarabran, NSW, Coonabarabran GC	Hap_41	NSW1	KF316522	This study
BC122006-6	31° 16.35' S 149° 17.96' E	Coonabarabran, NSW, Coonabarabran GC	Hap_41	NSW1	KF316522	This study
BC122006-7	31° 16.35' S 149° 17.96' E	Coonabarabran, NSW, Coonabarabran GC	Hap_39	NSW1	AF443150.1/KF316520	This study
BC122104-1	26° 26.53' S 152° 59.58' E	Doonan, QLD, Noosa Valley GC	Hap_9	Sunshine Coast	KF316490	This study
BC122104-2	26° 26.53' S 152° 59.58' E	Doonan, QLD, Noosa Valley GC	Hap_9	Sunshine Coast	KF316490	This study
BC122104-8	26° 26.53' S 152° 59.58' E	Doonan, QLD, Noosa Valley GC	Hap_9	Sunshine Coast	KF316490	This study
BC122104-10	26° 26.53' S 152° 59.58' E	Doonan, QLD, Noosa Valley GC	Hap_9	Sunshine Coast	KF316490	This study
BC122104-11	26° 26.53' S 152° 59.58' E	Doonan, QLD, Noosa Valley GC	Hap_9	Sunshine Coast	KF316490	This study
BC122104-12	26° 26.53' S 152° 59.58' E	Doonan, QLD, Noosa Valley GC	Hap_9	Sunshine Coast	KF316490	This study
BC122104-13	26° 26.53' S 152° 59.58' E	Doonan, QLD, Noosa Valley GC	Hap_9	Sunshine Coast	KF316490	This study
BC122106-1	32° 16.14' S 148° 34.82' E	Dubbo, NSW, Dubbo GC	Hap_42	NSW1	KF316523	This study
BC122106-2	32° 16.14' S 148° 34.82' E	Dubbo, NSW, Dubbo GC	Hap_42	NSW1	KF316523	This study
BC122106-3	32° 16.14' S 148° 34.82' E	Dubbo, NSW, Dubbo GC	Hap_42	NSW1	KF316523	This study
BC122106-4	32° 16.14' S 148° 34.82' E	Dubbo, NSW, Dubbo GC	Hap_42	NSW1	KF316523	This study
BC122106-5	32° 16.14' S 148° 34.82' E	Dubbo, NSW, Dubbo GC	Hap_40	NSW1	AF443160.1/KF316521	This study
BC122106-6	32° 16.14' S 148° 34.82' E	Dubbo, NSW, Dubbo GC	Hap_42	NSW1	KF316523	This study
BC122204-1	26° 23.58' S 153° 01.17' E	Tewantin, QLD, Tewantin-Noosa GC	Hap_9	Sunshine Coast	KF316490	This study
BC122204-2	26° 23.58' S 153° 01.17' E	Tewantin, QLD, Tewantin-Noosa GC	Hap_9	Sunshine Coast	KF316490	This study
BC122204-3	26° 23.58' S 153° 01.17' E	Tewantin, QLD, Tewantin-Noosa GC	Hap_9	Sunshine Coast	KF316490	This study
BC122204-4	26° 23.58' S 153° 01.17' E	Tewantin, QLD, Tewantin-Noosa GC	Hap_9	Sunshine Coast	KF316490	This study
BC122204-5	26° 23.58' S 153° 01.17' E	Tewantin, QLD, Tewantin-Noosa GC	Hap_9	Sunshine Coast	KF316490	This study
BC122206-1	29° 28.01' S 149° 49.40' E	Moree, NSW, near cemetery	Hap_43	NSW1	KF316524	This study
BC122206-2	29° 28.01' S 149° 49.40' E	Moree, NSW, near cemetery	Hap_43	NSW1	KF316524	This study
BC122206-3	29° 28.01' S 149° 49.40' E	Moree, NSW, near cemetery	Hap_43	NSW1	KF316524	This study
BC122206-4	29° 28.01' S 149° 49.40' E	Moree, NSW, near cemetery	Hap_43	NSW1	KF316524	This study
BC122206-5	29° 28.01' S 149° 49.40' E	Moree, NSW, near cemetery	Hap_43	NSW1	KF316524	This study
BC122206-6	29° 28.01' S 149° 49.40' E	Moree, NSW, near cemetery	Hap_43	NSW1	KF316524	This study
BC122206-7	29° 28.01' S 149° 49.40' E	Moree, NSW, near cemetery	Hap_44	VIC/TAS/NSW	KF316525	This study
BC122206-10	29° 41.49' S 151° 46.11' E	Glen Innes, NSW, Glen Innes GC	Hap_45	NSW1	KF316526	This study
BC122206-11	29° 41.49' S 151° 46.11' E	Glen Innes, NSW, Glen Innes GC	Hap_45	NSW1	KF316526	This study
BC122206-12	29° 41.49' S 151° 46.11' E	Glen Innes, NSW, Glen Innes GC	Hap_45	NSW1	KF316526	This study
BC122206-15	29° 41.49' S 151° 46.11' E	Glen Innes, NSW, Glen Innes GC	Hap_46	Northern	KF316527	This study
BC122206-16	29° 41.49' S 151° 46.11' E	Glen Innes, NSW, Glen Innes GC	Hap_47	Northern	KF316528	This study
BC122206-17	29° 41.49' S 151° 46.11' E	Glen Innes, NSW, Glen Innes GC	Hap_45	NSW1	KF316526	This study
BC122206-18	29° 41.49' S 151° 46.11' E	Glen Innes, NSW, Glen Innes GC	Hap_47	Northern	KF316528	This study
BC122306-2	27° 36.09' S 152° 55.01' E	Wacol, QLD, Gailes GC	Hap_48	Northern	KF316529	This study
BC122306-3	27° 36.09' S 152° 55.01' E	Wacol, QLD, Gailes GC	Hap_47	Northern	KF316528	This study
BC122306-4	27° 36.09' S 152° 55.01' E	Wacol, QLD, Gailes GC	Hap_39	NSW1	AF443150.1	This study
BC122306-5	27° 36.09' S 152° 55.01' E	Wacol, QLD, Gailes GC	Hap_48	Northern	KF316529	This study
BC123103-1	28° 50.13' S 151° 56.28' E	Girraween NP, QLD, campground	Hap_49	Northern	KF316530	This study
BC123103-2	28° 50.13' S 151° 56.28' E	Girraween NP, QLD, campground	Hap_49	Northern	KF316530	This study
BC123103-3	28° 50.13' S 151° 56.28' E	Girraween NP, QLD, campground	Hap_49	Northern	KF316530	This study
BC123103-4	28° 50.13' S 151° 56.28' E	Girraween NP, QLD, campground	Hap_49	Northern	KF316530	This study
BC123103-5	28° 50.13' S 151° 56.28' E	Girraween NP, QLD, campground	Hap_49	Northern	KF316530	This study
BC123103-9	28° 49.90' S 151° 56.33' E	Girraween NP, QLD, picnic area	Hap_6	Northern	KF316487	This study
BC123103-10	28° 49.90' S 151° 56.33' E	Girraween NP, QLD, picnic area	Hap_6	Northern	KF316487	This study
Blondie WF	28° 55.15' S 151° 34.63' E	Sundown NP, QLD	Hap_5	Northern	KF316486	This study
CM121103-1	28° 57.77' S 151° 28.26' E	Glenlyon Dam, QLD	Hap_5	Northern	KF316486	This study
CM121103-2	28° 57.77' S 151° 28.26' E	Glenlyon Dam, QLD	Hap_5	Northern	KF316486	This study
Cotton WT	28° 55.15' S 151° 34.63' E	Sundown NP, QLD	Hap_3	Northern	KF316484	This study
Daisy DA	28° 55.15' S 151° 34.63' E	Sundown NP, QLD	Hap_5	Northern	KF316486	This study
Deberah WB	28° 55.15' S 151° 34.63' E	Sundown NP, QLD	Hap_50	NSW1	KF316531	This study
Dot WO	28° 55.15' S 151° 34.63' E	Sundown NP, QLD	Hap_5	Northern	KF316486	This study
Firefly FI	28° 55.15' S 151° 34.63' E	Sundown NP, QLD	Hap_50	NSW1	KF316531	This study
Granite GN	28° 55.15' S 151° 34.63' E	Sundown NP, QLD	Hap_5	Northern	KF316486	This study
Hazel WH	28° 55.15' S 151° 34.63' E	Sundown NP, QLD	Hap_5	Northern	KF316486	This study
Margret MG	28° 55.15' S 151° 34.63' E	Sundown NP, QLD	Hap_5	Northern	KF316486	This study
PM120105-1	27° 52.75' S 151° 16.23' E	Murralah Farm, Millmerran, QLD	Hap_50	NSW1	KF316531	This study
PM120105-2	27° 52.75' S 151° 16.23' E	Murralah Farm, Millmerran, QLD	Hap_43	NSW1	KF316524	This study
PM120105-3	27° 52.75' S 151° 16.23' E	Murralah Farm, Millmerran, QLD	Hap_18	Northern	KF316499	This study
PM120105-4	27° 52.75' S 151° 16.23' E	Murralah Farm, Millmerran, QLD	Hap_43	NSW1	KF316524	This study
PM120105-5	27° 52.75' S 151° 16.23' E	Murralah Farm, Millmerran, QLD	Hap_17	Northern	KF316498	This study
PM120105-6	27° 52.75' S 151° 16.23' E	Murralah Farm, Millmerran, QLD	Hap_51	NSW1	KF316532	This study
PM120105-7	27° 52.75' S 151° 16.23' E	Murralah Farm, Millmerran, QLD	Hap_43	NSW1	KF316524	This study
PM120105-8	27° 52.75' S 151° 16.23' E	Murralah Farm, Millmerran, QLD	Hap_52	Northern	KF316533	This study
PM120105-11	27° 52.75' S 151° 16.23' E	Murralah Farm, Millmerran, QLD	Hap_30	Northern	KF316511	This study
PM121902-1	28° 1.00' S 151° 34.00' E	Leyburn, QLD	Hap_53	Northern	KF316534	This study
PM122102-1	27° 52.75' S 151° 16.23' E	Murralah Farm, Millmerran, QLD	Hap_30	Northern	KF316511	This study
Violet VI	28° 55.15' S 151° 34.63' E	Sundown NP, QLD	Hap_5	Northern	KF316486	This study
Amarilla	26° 15' S 152° 59' E	Elanda Point, QLD	Hap_9	Sunshine Coast	KF316490	Thomson (2008)
Angelina	26° 15' S 152° 59' E	Elanda Point, QLD	Hap_9	Sunshine Coast	KF316490	Thomson (2008)
Bigfella	26° 15' S 152° 59' E	Elanda Point, QLD	Hap_54	Sunshine Coast	KF316535	Thomson (2008)
Birthmark	26° 15' S 152° 59' E	Elanda Point, QLD	Hap_9	Sunshine Coast	KF316490	Thomson (2008)
Cally	26° 15' S 152° 59' E	Elanda Point, QLD	Hap_9	Sunshine Coast	KF316490	Thomson (2008)
Chad	26° 15' S 152° 59' E	Elanda Point, QLD	Hap_54	Sunshine Coast	KF316535	Thomson (2008)
Diana	26° 15' S 152° 59' E	Elanda Point, QLD	Hap_9	Sunshine Coast	KF316490	Thomson (2008)
GGC1	27° 32' S 152° 58' E	Gailes, QLD	Hap_55	Northern	KF316536	Thomson (2008)
GGC2	27° 32' S 152° 58' E	Gailes, QLD	Hap_56	Northern	KF316537	Thomson (2008)
Heathcliffe	26° 15' S 152° 59' E	Elanda Point, QLD	Hap_54	Sunshine Coast	KF316535	Thomson (2008)
HGC1	26° 32' S 153° 03' E	Buderim, QLD	Hap_12	Sunshine Coast	KF316493	Thomson (2008)
HGC6	26° 32' S 153° 03' E	Buderim, QLD	Hap_12	Sunshine Coast	KF316493	Thomson (2008)
Jack	26° 15' S 152° 59' E	Elanda Point, QLD	Hap_9	Sunshine Coast	KF316490	Thomson (2008)
Jasmine	26° 15' S 152° 59' E	Elanda Point, QLD	Hap_9	Sunshine Coast	KF316490	Thomson (2008)
John	26° 15' S 152° 59' E	Elanda Point, QLD	Hap_9	Sunshine Coast	KF316490	Thomson (2008)
Julia	26° 15' S 152° 59' E	Elanda Point, QLD	Hap_9	Sunshine Coast	KF316490	Thomson (2008)
KGC1	26° 16' S 152° 58' E	Boreen Point, QLD	Hap_9	Sunshine Coast	KF316490	Thomson (2008)
KGC3	26° 16' S 152° 58' E	Boreen Point, QLD	Hap_9	Sunshine Coast	KF316490	Thomson (2008)
L1	26° 48' S 152° 57' E	Landsborough, QLD	Hap_13	Northern	KF316494	Thomson (2008)
L2	26° 48' S 152° 57' E	Landsborough, QLD	Hap_13	Northern	KF316494	Thomson (2008)
Labotomy	26° 15' S 152° 59' E	Elanda Point, QLD	Hap_57	NSW1	KF316538	Thomson (2008)
Monica	26° 15' S 152° 59' E	Elanda Point, QLD	Hap_54	Sunshine Coast	KF316535	Thomson (2008)
New	26° 15' S 152° 59' E	Elanda Point, QLD	Hap_9	Sunshine Coast	KF316490	Thomson (2008)
NGC1	26° 23' S 153° 03' E	Noosaville, QLD	Hap_9	Sunshine Coast	KF316490	Thomson (2008)
NGC2	26° 23' S 153° 03' E	Noosaville, QLD	Hap_9	Sunshine Coast	KF316490	Thomson (2008)
Nick	26° 15' S 152° 59' E	Elanda Point, QLD	Hap_9	Sunshine Coast	KF316490	Thomson (2008)
NL1	27° 14' S 152° 57' E	North Lakes, QLD	Hap_12	Sunshine Coast	KF316493	Thomson (2008)
NL2	27° 14' S 152° 57' E	North Lakes, QLD	Hap_13	Northern	KF316494	Thomson (2008)
Patch	26° 15' S 152° 59' E	Elanda Point, QLD	Hap_9	Sunshine Coast	KF316490	Thomson (2008)
Pobrecita	26° 15' S 152° 59' E	Elanda Point, QLD	Hap_54	Sunshine Coast	KF316535	Thomson (2008)
Ponga	26° 15' S 152° 59' E	Elanda Point, QLD	Hap_54	Sunshine Coast	KF316535	Thomson (2008)
Rosa	26° 15' S 152° 59' E	Elanda Point, QLD	Hap_9	Sunshine Coast	KF316490	Thomson (2008)
Rosalito	26° 15' S 152° 59' E	Elanda Point, QLD	Hap_9	Sunshine Coast	KF316490	Thomson (2008)
Scarfoot	26° 15' S 152° 59' E	Elanda Point, QLD	Hap_9	Sunshine Coast	KF316490	Thomson (2008)
Scarpod	26° 15' S 152° 59' E	Elanda Point, QLD	Hap_9	Sunshine Coast	KF316490	Thomson (2008)
Skippy	26° 15' S 152° 59' E	Elanda Point, QLD	Hap_9	Sunshine Coast	KF316490	Thomson (2008)
Sm-Med	26° 15' S 152° 59' E	Elanda Point, QLD	Hap_54	Sunshine Coast	KF316535	Thomson (2008)
TB1	27° 02' S 153° 06' E	Toorbul, QLD	Hap_13	Northern	KF316494	Thomson (2008)
TB2	27° 02' S 153° 06' E	Toorbul, QLD	Hap_13	Northern	KF316494	Thomson (2008)
Unknown	26° 15' S 152° 59' E	Elanda Point, QLD	Hap_9	Sunshine Coast	KF316490	Thomson (2008)
William	26° 15' S 152° 59' E	Elanda Point, QLD	Hap_9	Sunshine Coast	KF316490	Thomson (2008)
Xena	26° 15' S 152° 59' E	Elanda Point, QLD	Hap_9	Sunshine Coast	KF316490	Thomson (2008)
Zenger N1		g, i, m (see below for locations)	Hap_58	Northern	AF443122.1	Zenger et al. (2003)
Zenger N2		b, g	Hap_59	Northern	AF443123.1	Zenger et al. (2003)
Zenger N3		e, l	Hap_60	Northern	AF443124.1	Zenger et al. (2003)
Zenger N4		s	Hap_61	Northern	AF443125.1	Zenger et al. (2003)
Zenger N5		s	Hap_4	Northern	AF443126.1	Zenger et al. (2003)
Zenger N6		r, s	Hap_62	Northern	AF443127.1	Zenger et al. (2003)
Zenger N7		s	Hap_63	Northern	AF443128.1	Zenger et al. (2003)
Zenger N8		s	Hap_64	Northern	AF443129.1	Zenger et al. (2003)
Zenger N9		r	Hap_65	Northern	AF443130.1	Zenger et al. (2003)
Zenger N10		r	Hap_66	Northern	AF443131.1	Zenger et al. (2003)
Zenger N11		r	Hap_67	Northern	AF443132.1	Zenger et al. (2003)
Zenger N12		r	Hap_68	Northern	AF443133.1	Zenger et al. (2003)
Zenger N13		r	Hap_69	Northern	AF443134.1	Zenger et al. (2003)
Zenger N14		n	Hap_27	Northern	AF443135.1	Zenger et al. (2003)
Zenger N15		j	Hap_70	Northern	AF443136.1	Zenger et al. (2003)
Zenger N16		h, k	Hap_71	Northern	AF443137.1	Zenger et al. (2003)
Zenger N17		d	Hap_72	Northern	AF443138.1	Zenger et al. (2003)
Zenger N18		k	Hap_73	Northern	AF443139.1	Zenger et al. (2003)
Zenger N19		m	Hap_74	Northern	AF443140.1	Zenger et al. (2003)
Zenger N20		c	Hap_75	Northern	AF443141.1	Zenger et al. (2003)
Zenger N21		d	Hap_76	Northern	AF443142.1	Zenger et al. (2003)
Zenger N22		f	Hap_77	Northern	AF443143.1	Zenger et al. (2003)
Zenger N23		a	Hap_78	Northern	AF443144.1	Zenger et al. (2003)
Zenger N24		Queensland	Hap_68	Northern	EF555437.1	Zenger et al. (2003)
Zenger S1		t, u, v, y	Hap_79	VIC/TAS/NSW	AF443145.1	Zenger et al. (2003)
Zenger S2		t, v, w, x	Hap_80	NSW2	AF443146.1	Zenger et al. (2003)
Zenger S3		t	Hap_81	NSW2	AF443147.1	Zenger et al. (2003)
Zenger S4		t, u, v, w, x	Hap_82	NSW2	AF443148.1	Zenger et al. (2003)
Zenger S5		u	Hap_83	NSW1	AF443149.1	Zenger et al. (2003)
Zenger S6		u, w	Hap_39	NSW1	AF443150.1	Zenger et al. (2003)
Zenger S7		u, w	Hap_84	VIC/TAS/NSW	AF443151.1	Zenger et al. (2003)
Zenger S8		u	Hap_85	NSW2	AF443152.1	Zenger et al. (2003)
Zenger S9		u	Hap_86	NSW1	AF443153.1	Zenger et al. (2003)
Zenger S10		v, w, x	Hap_87	NSW2	AF443154.1	Zenger et al. (2003)
Zenger S11		x	Hap_88	NSW2	AF443155.1	Zenger et al. (2003)
Zenger S12		x	Hap_89	NSW2	AF443156.1	Zenger et al. (2003)
Zenger S13		w	Hap_90	NSW1	AF443157.1	Zenger et al. (2003)
Zenger S14		w	Hap_91	NSW1	AF443158.1	Zenger et al. (2003)
Zenger S15		w	Hap_92	NSW2	AF443159.1	Zenger et al. (2003)
Zenger S16		o	Hap_40	NSW1	AF443160.1	Zenger et al. (2003)
Zenger S17		o	Hap_38	NSW1	AF443161.1	Zenger et al. (2003)
Zenger S18		v	Hap_93	VIC/TAS/NSW	AF443162.1	Zenger et al. (2003)
Zenger S19		y	Hap_94	NSW2	AF443163.1	Zenger et al. (2003)
Zenger S20		y	Hap_95	VIC/TAS/NSW	AF443164.1	Zenger et al. (2003)
Zenger S21		y	Hap_79	VIC/TAS/NSW	AF443165.1	Zenger et al. (2003)
Zenger S22		y	Hap_96	NSW2	AF443166.1	Zenger et al. (2003)
Zenger S23		y	Hap_97	NSW1	AF443167.1	Zenger et al. (2003)
Zenger S24		y	Hap_98	NSW2	AF443168.1	Zenger et al. (2003)
Zenger S25		p	Hap_99	VIC/TAS/NSW	AF443169.1	Zenger et al. (2003)
Zenger S26		p	Hap_100	VIC/TAS/NSW	AF443170.1	Zenger et al. (2003)
Zenger S27		New South Wales	Hap_101	NSW1	EF555438.1	Zenger et al. (2003)
Zenger S28		New South Wales	Hap_102	NSW1	EF555439.1	Zenger et al. (2003)
Zenger S29		New South Wales	Hap_103	NSW1	EF555440.1	Zenger et al. (2003)
Zenger S30		New South Wales	Hap_104	NSW1	EF555441.1	Zenger et al. (2003)
Zenger S31		New South Wales	Hap_105	NSW1	EF555442.1	Zenger et al. (2003)
Zenger S32		New South Wales	Hap_106	NSW2	EF555443.1	Zenger et al. (2003)
Zenger T1		q	Hap_107	VIC/TAS/NSW	AF443171.1	Zenger et al. (2003)
Zenger T2		q	Hap_108	VIC/TAS/NSW	AF443172.1	Zenger et al. (2003)
Zenger WG1		Unknown	Hap_109	Macropus fuliginosus	AF443173.1	Zenger et al. (2003)
Zenger WG2		Unknown	Hap_110	Macropus fuliginosus	AF443174.1	Zenger et al. (2003)
Zenger WG3		Unknown	Hap_111	Macropus fuliginosus	AF443175.1	Zenger et al. (2003)
Locations for Zenger et al. (2003) haplotypes
a -	17° 40' S 145° 11' E	Queensland
b -	18° 12' S 144° 06' E	Queensland
c -	18° 50' S 144° 32' E	Queensland
d -	19° 10' S 145° 10' E	Queensland
e -	19° 20' S 144° 58' E	Queensland
f -	19° 20' S 143° 45' E	Queensland
g -	19° 29' S 145° 42' E	Queensland
h -	20° 05' S 146° 15' E	Queensland
i -	20° 30' S 145° 25' E	Queensland
j -	20° 51' S 144° 38' E	Queensland
k -	21° 18' S 144° 14' E	Queensland
l -	21° 24' S 143° 39' E	Queensland
m -	21° 30' S 144° 15' E	Queensland
n -	22° 51' S 147° 16' E	Queensland, near Clermont
o -	33° 01' S 151° 45' E	New South Wales
p -	37° 32' S 145° 09' E	Victoria
q -	40° 53' S 148° 08' E	Tasmania
r -	26° 30' S 146° 15' E	Charleville, QLD
s -	27° 15' S 152° 30' E	Brisbane, QLD
t -	33° 20' S 149° 40' E	North Bathurst, NSW
u -	33° 30' S 149° 30' E	South Bathurst, NSW
v -	34° 28' S 149° 45' E	Taralga, NSW
w -	34° 34' S 150° 04' E	Marulan, NSW
x -	34° 40' S 149° 23' E	Breadalbane, NSW
y -	35° 27' S 148° 58' E	Tidbinbilla, NSW
