# Supplementary material for: Phylogeography of Eastern Grey Kangaroos, Macropus giganteus, Suggests a Mesic Refugium in Eastern Australia
Source: PLoS One. 2015 May 29;10(5):e0128160. doi: 10.1371/journal.pone.0128160 (PMC4449195; doi:10.1371/journal.pone.0128160)
Supplement: S2 File — The alignment of all 108 M. giganteus haplotypes included in our analysis as well as information of haplotype frequencies. Invariable sites have been removed from the alignment. (TXT) [file pone.0128160.s002.txt]

#NEXUS
[File generated by DnaSP Ver. 5.10.01;     May 1, 2013]
[Haplotype Data from Data File: Complete.nex]
[Number of sequences: 317    Number of sequences used: 314]
  [Population used: M_giganteus]
[Number of Sites in the complete Data File: 705]
[Selected Region:  1-705]
[Sites with alignment gaps:  not considered]
[Invariable sites:  removed]

BEGIN TAXA;
DIMENSIONS NTAX=108;
TAXLABELS
Hap_1
Hap_2
Hap_3
Hap_4
Hap_5
Hap_6
Hap_7
Hap_8
Hap_9
Hap_10
Hap_11
Hap_12
Hap_13
Hap_14
Hap_15
Hap_16
Hap_17
Hap_18
Hap_19
Hap_20
Hap_21
Hap_22
Hap_23
Hap_24
Hap_25
Hap_26
Hap_27
Hap_28
Hap_29
Hap_30
Hap_31
Hap_32
Hap_33
Hap_34
Hap_35
Hap_36
Hap_37
Hap_38
Hap_39
Hap_40
Hap_41
Hap_42
Hap_43
Hap_44
Hap_45
Hap_46
Hap_47
Hap_48
Hap_49
Hap_50
Hap_51
Hap_52
Hap_53
Hap_54
Hap_55
Hap_56
Hap_57
Hap_58
Hap_59
Hap_60
Hap_61
Hap_62
Hap_63
Hap_64
Hap_65
Hap_66
Hap_67
Hap_68
Hap_69
Hap_70
Hap_71
Hap_72
Hap_73
Hap_74
Hap_75
Hap_76
Hap_77
Hap_78
Hap_79
Hap_80
Hap_81
Hap_82
Hap_83
Hap_84
Hap_85
Hap_86
Hap_87
Hap_88
Hap_89
Hap_90
Hap_91
Hap_92
Hap_93
Hap_94
Hap_95
Hap_96
Hap_97
Hap_98
Hap_99
Hap_100
Hap_101
Hap_102
Hap_103
Hap_104
Hap_105
Hap_106
Hap_107
Hap_108;
END;

[Hap#  Freq. Sequences]
[Hap_1:  6    1-4 6-7]
[Hap_2:  1    5]
[Hap_3:  4    8-10 195]
[Hap_4:  4    11 13-14 261]
[Hap_5:  11    12 15 192-194 196 198 200-202 256]
[Hap_6:  8    16 18-22 190-191]
[Hap_7:  1    17]
[Hap_8:  3    23 25-26]
[Hap_9:  52    24 39-53 149-155 162-166 214-215 217-218 220 226-231 236-239 242 245-249 253-255]
[Hap_10:  1    27]
[Hap_11:  1    28]
[Hap_12:  12    29 55-57 59-63 224-225 240]
[Hap_13:  12    30-36 232-233 241 251-252]
[Hap_14:  1    37]
[Hap_15:  1    38]
[Hap_16:  2    54 102]
[Hap_17:  2    58 207]
[Hap_18:  3    64 73 205]
[Hap_19:  9    65-71 74-75]
[Hap_20:  1    72]
[Hap_21:  1    76]
[Hap_22:  7    77 79-81 84 86-87]
[Hap_23:  5    78 82-83 85 88]
[Hap_24:  2    89-90]
[Hap_25:  2    91 95]
[Hap_26:  2    92-93]
[Hap_27:  4    94 96-97 270]
[Hap_28:  1    98]
[Hap_29:  1    99]
[Hap_30:  19    100-101 103-110 121-127 211 213]
[Hap_31:  1    111]
[Hap_32:  3    112-113 116]
[Hap_33:  5    114-115 117-118 120]
[Hap_34:  1    119]
[Hap_35:  6    128-130 132-134]
[Hap_36:  1    131]
[Hap_37:  7    135-141]
[Hap_38:  3    142-143 297]
[Hap_39:  4    144 148 183 286]
[Hap_40:  3    145 160 296]
[Hap_41:  2    146-147]
[Hap_42:  5    156-159 161]
[Hap_43:  9    167-172 204 206 209]
[Hap_44:  1    173]
[Hap_45:  4    174-176 179]
[Hap_46:  1    177]
[Hap_47:  3    178 180 182]
[Hap_48:  2    181 184]
[Hap_49:  5    185-189]
[Hap_50:  3    197 199 203]
[Hap_51:  1    208]
[Hap_52:  1    210]
[Hap_53:  1    212]
[Hap_54:  7    216 219 223 235 243-244 250]
[Hap_55:  1    221]
[Hap_56:  1    222]
[Hap_57:  1    234]
[Hap_58:  1    257]
[Hap_59:  1    258]
[Hap_60:  1    259]
[Hap_61:  1    260]
[Hap_62:  1    262]
[Hap_63:  1    263]
[Hap_64:  1    264]
[Hap_65:  1    265]
[Hap_66:  1    266]
[Hap_67:  1    267]
[Hap_68:  2    268 280]
[Hap_69:  1    269]
[Hap_70:  1    271]
[Hap_71:  1    272]
[Hap_72:  1    273]
[Hap_73:  1    274]
[Hap_74:  1    275]
[Hap_75:  1    276]
[Hap_76:  1    277]
[Hap_77:  1    278]
[Hap_78:  1    279]
[Hap_79:  2    281 301]
[Hap_80:  1    282]
[Hap_81:  1    283]
[Hap_82:  1    284]
[Hap_83:  1    285]
[Hap_84:  1    287]
[Hap_85:  1    288]
[Hap_86:  1    289]
[Hap_87:  1    290]
[Hap_88:  1    291]
[Hap_89:  1    292]
[Hap_90:  1    293]
[Hap_91:  1    294]
[Hap_92:  1    295]
[Hap_93:  1    298]
[Hap_94:  1    299]
[Hap_95:  1    300]
[Hap_96:  1    302]
[Hap_97:  1    303]
[Hap_98:  1    304]
[Hap_99:  1    305]
[Hap_100:  1    306]
[Hap_101:  1    307]
[Hap_102:  1    308]
[Hap_103:  1    309]
[Hap_104:  1    310]
[Hap_105:  1    311]
[Hap_106:  1    312]
[Hap_107:  1    313]
[Hap_108:  1    314]

;

MATRIX
[                10        20        30        40        50        60        70        80        90       100       110]
[                 *         *         *         *         *         *         *         *         *         *         *]
Hap_1    TTTTTTATTTTGACCCATTTTTCCTAAATGATACCTATTTCCTGAGAACCTCCAACACTTTCCACCTATCTATATACCGCATGAAACTTTCAACAATTTCCTTCTTTATC
Hap_2    ...........A...............................A.....T............................................................
Hap_3    .................C.........................A.....T............T.TT.....GC...T.................................
Hap_4    ...........................................A.....T...G........T.TT.....G....T......................T..........
Hap_5    ......G....................................A.....T............T........G....T.................................
Hap_6    .................C.........................A.....T............T..T.....GC...T.................................
Hap_7    ...........A......CC.C......CA.............A.....T....GTT.C.C.T..T...G.GC.........A...TC....TT.G..CT.......G..
Hap_8    .............................A.............A.....T.....................GC...............C.....................
Hap_9    .......C..........CC.C......CA.............A.....T....GTT.C.C.T..T...G.GC.........A.........TTGG..CT.......G..
Hap_10   ..................CC.C......CA.............A.....T....GTT.C.C.T..T...G.GC.........A...T.....TT.G..CT.......G..
Hap_11   .......................................C...A.....T............T......T...................C........C...........
Hap_12   ..................CC.C......CA...................T....GTT.C.C.T..TC..GCGC.........A.........TT.G..CT.......G..
Hap_13   .............................A.............A.....T..............T......G..............T.......................
Hap_14   .......C..........CC.C......CA.............A.....T....GTT.C.C.T..T...G.GC.........A.........TTGG..CTG......G..
Hap_15   ..A....C..........CC.C......CA.............A.....T....GTT.C.C.T..T...G.GC.........A.........TTGG..CT.......G..
Hap_16   .................................................T.....................G....T.................................
Hap_17   .......................................C...A.....T.....................G......................................
Hap_18   ......G..................................A.A.....T............T........GC...T.................................
Hap_19   .......C.........CCC.C......CA.............A.....T....GTT.C.C.T..T...G.GC.........A.........TTGG..CT.......G..
Hap_20   ..................CC.C......CA.............A.....T....GTT.C.C.T..T...G.GC.........A...TC....TT.G..CT.......G..
Hap_21   .......C..........CC.C......CA.............A...G.T....GTT.C.C.T..T...G.G..........A.........TTGG..CT.......G..
Hap_22   .............................A.............A.....T.....T...............G................C...............C.....
Hap_23   .......C..........CC.C......CA.............A...G.T....GTT.C.C.T..T...G.G..........A.......T.TTGG..CT.......G..
Hap_24   .............................A....T........A.....T.....T...............G......................................
Hap_25   .............................A.........................................G....T.................................
Hap_26   .......................................................................G....T.................................
Hap_27   ..................C..........A.............A.....T.....................G......................................
Hap_28   ..A...............C..........A.............A.....T.....................G......................................
Hap_29   ................................................TT.....................G....T.........T.......................
Hap_30   ................................................TT.....................G....T.................................
Hap_31   ..........C...................................................................................................
Hap_32   .............................A.............A.....T.........C.....T............................................
Hap_33   .....C..............C..T...................A.....T.....................G......................................
Hap_34   ........C....T...C....T.....CA...TTC.........A......T..TCTC.C.T..TC..G.GC...TTAT......T............T..CT.....T
Hap_35   ........C........C....T.C...CA...TTC.........A.........TC.C.C.TG.TC..G.G....TTATG....GT............T..CT.....T
Hap_36   ........C....T...C....T.C...CA...TTC.........A.........TC.C.C.TG.TC..G.G....TTATG....GT............T..CT.....T
Hap_37   .......................................C...A.....T..T.........T......T............................C...........
Hap_38   ........C....T...C....T.C...CA...TTC.........A......T..TC.C.C.TG.TC..G.G....TTATG....GT............T..CT.....T
Hap_39   ........C....T...C....T.....CA...TTC.........A......T..TC.C.C.T..TC..G.GC...TTAT......T............T..CT.....T
Hap_40   ........C....T...C....T.C...CA....TC........GA.G....T..TC.C.C.TG.TCG.G.G....TTATG....GTC...........T..CT.....T
Hap_41   ........C........C....T.....CA...TTC...C.....A......T..TC.C.C.T..TC..G.GC...TTAT......T............T..CT.....T
Hap_42   ........C....T...C....T.....CA....TC................T...C.C.C.T..TC..G.GC.C.TTAT......T............T...T....CT
Hap_43   ........C....T...C....T..G..CA...TTC.........A......T..TC.C.C.T..TC..G.GC...TTAT......T............T..CT.....T
Hap_44   .........................GG.CA....T....C...A.....TC.........C.T..T...A......T.........T.................C.....
Hap_45   ........C....T...C....T.C...CA...TTC.........A......T..TC.C.C.TG.TC..G.G....TTATG....GTC...........T..CT.....T
Hap_46   .................................................T..........C.T.........C.....................................
Hap_47   ...........................................A.....T...............T...T.G..C...................................
Hap_48   ....................C.......C..............A.....T.....................G.................................C....
Hap_49   ............................C..........C...A....TT.....................G......................................
Hap_50   ....C...C....T...C....T..G..CA...TTC.........A....C.T..TC.C.C.T..TC..G.GC...TTAT......T............T..CT.....T
Hap_51   ....C...C....T...C....T..G.GCA...TTC.........A.....TT..TC.C.C.T..TC..G.GC...TTAT......T............T..CT.....T
Hap_52   .............................A....T....C...A.....T.....................G......................................
Hap_53   ................G............A....T....C...A.....T.....................G......................................
Hap_54   .......C..........CC.C......CA.............A.....T....GTT.C.C.T..T...G.GC.........A.......T.TTGG..CT.......G..
Hap_55   ............................CA.............A.....T.....................G......................................
Hap_56   .............................A.............A.....T............T......T............................C...........
Hap_57   ........C....T...C....T.....CA...TTC.........A......T.GTC.C.C.T..TCG.A.G....TTAT......T.........C..T..CT.....T
Hap_58   ...........................................A.....T.....................G......................................
Hap_59   ...........................................A.....T.....T...............G...........................T..........
Hap_60   ...........................................A.....T.....................G.................................C....
Hap_61   ............G..............................A.....TC....................G...........................T..........
Hap_62   ....................C..T...................A.....T.....................G......................................
Hap_63   .............................A............CA.....T..............T......G..............T.......................
Hap_64   .......................................C...A.....T............T......T........................................
Hap_65   ...............................C...........A.....T..........................T....C............................
Hap_66   ...............................CG..........A.....T.....T....................T....C............................
Hap_67   .............................A.............A.....T............T........G...............C......................
Hap_68   ............................C..............A.....T.....................G..........A...T.......................
Hap_69   ....................C......................A.....T...............T.....G......................................
Hap_70   ............................C..............A.....T.....................G.................................C....
Hap_71   ...........................................A.....T.....................G....T.........T.......................
Hap_72   ...........................................A.....T.....................G...........................T..........
Hap_73   ................................................................T......G....T............................C....
Hap_74   ................................................................T......G....T.................................
Hap_75   ...........................................A.....T.....................G.....................................T
Hap_76   ...........................................A..G..T.....................G....T.........T.......................
Hap_77   ...........................................A.....T.....................G.................................CG...
Hap_78   ...........................................A.....T................C....GC....................T...........C....
Hap_79   .........................G..CAG...T....C...A.....T..........C.T..T...G......T.........T.................C.....
Hap_80   .................C..........CA....TC..C.T.C..A..T...T..TT.C.CT..TTC..G.G....TTAT......T......................T
Hap_81   .................C..........CA....TC..C.T.C..A..T......TT.C.CT..TTC..G......TTAT......T......................T
Hap_82   ..............TT.C....T.....CA....TC..C.T.C..A......T..TT.C.C...TTC..G.G....TTAT......TC...........T.....C.G.T
Hap_83   ........C....T...C....T.....CA....TC.........A......T...C.C.C.T..TC..G.GC.C.TTAT......T............T...T....CT
Hap_84   .........................G..CA....T....C...A...G.TC.........C.T..T...G......T.........T.................C.....
Hap_85   .................C..........CA....TC..C.T.C..A..T......TT.C.C...TTC..G......TTAT......T......................T
Hap_86   ........CC...T...C....T.....CA....TC.........A......T...C.C.C.T..TC..G.GC.C.TTAT......T............T...T....CT
Hap_87   ..............T..C....T.....CA..G.TC..C.T.CA.A......T..TT.C.C...T....G.G....TTAT......TC.................C...T
Hap_88   .................C..........CA....TC..C.T.C..A..T...TG.TT.C.CT..TTC..G.G....TTAT......T......................T
Hap_89   ..............T..C....T.....CA....TC..C.T.C..A......T..TTTC.C...TTC..G.G....TTAT......TC...........T.....C...T
Hap_90   .C.C....C....T...CC...T.....CA...TT.G...............T..TC.C.C.T..TC..A......TTAT......T............T..CT.....T
Hap_91   ........C....T...C....T.C...CA...TTC.........A......T..TC.C.C.TG.TC..G.G....TTATG....GT..........C.T..CT.....T
Hap_92   ............G....C..........CA....TC..C.T.C..A..T......TT.C.CT..TTC..G......TTAT......T......................T
Hap_93   ............................CA....T..C......................C.T..T..........T.....A...TC.............C..C.....
Hap_94   ..............TT.C....T.....CA....TC..C.T.C..A......T..TT.C.C...TTC..G.G..C.TTAT......TC...........T.....C...T
Hap_95   .........................G..CA....T....C...A.....T..........C.T.TT...G......T.........T.................C.....
Hap_96   .................C..........CA....T...C.T.C..A..T...T..TT.C.CT..TTC..G.G....TTAT......T......................T
Hap_97   ........C....T...C....T.....CA...TTC.........A......T..TC.C.C.T..TCG.A......TTAT..A...T............T...T.....T
Hap_98   ..............T..C....T.....CA..G.TC..C.T.C..A......T..TC.C.C...T....G.G....TTAT......TC.................C...T
Hap_99   .........................G..CA....T....C.........T..T.......C.T..T...G......T.........T.................C.....
Hap_100  ............................CA....T..C.....A................C.T..T..........T.........T..............C..C.....
Hap_101  C.......C....T...C....T.C...CA....TC........GA.G....T..TC.C.C.TG.TCG.G.G....TTATG....GTC...........T..CT.....T
Hap_102  ........C....T...C....T.....CA...TTC.........A......T..TC.C.C.T..TC..G.GCG..TTAT......T............T..CT.....T
Hap_103  ........C........C....T.....CA...TTC.........A......T..TC.C.C.T..TC..G.GC...TTAT......T............T..CT.....T
Hap_104  ........C....T...C....T.C...CA....TC........GA.G....T..TC.C.C.TG.TCGGGGGG..CTTATG..G.GTC...C.......T..CT.....T
Hap_105  ........C....T...C....T.....CA....TC.........A......T..TCTC.C.T..TC..G.GC...TTAT......T............T..CT.....T
Hap_106  .................C....T.....CA....TC..C.T.C..A..T...T..TC.C.C...TTC..G.G....TTAT....G.T......................T
Hap_107  .........................G..CA....T....C.........T............T.TT...G.G....T.........T.................C.....
Hap_108  .........................G..CA....T....C.........T............T..T...G.G....T.........T.................C.....
;
END;
